# Supplementary material for: BIND&MODIFY: a long-range method for single-molecule mapping of chromatin modifications in eukaryotes
Source: Genome Biol. 2023 Mar 29;24:61. doi: 10.1186/s13059-023-02896-y (PMC10052867; doi:10.1186/s13059-023-02896-y)
Supplement: Supplementary file 2 — Additional file 2. Data Table for all data generated from this study and external datasets used. [file 13059_2023_2896_MOESM2_ESM.xlsx]

## Sheet: Figure Data
	Figure Number	Figure Discription	Panel	Cell line	Data Discription	Data Source	External Data Used
	Figure1	Exp Concept	G		lambda DNA, 5mC fixed location	This Study
	Figure2	H3K27 Benchmark	B	MCF-7	H3K27me3 BIND&MODIFY vs ChIP Benchmark	This Study	ENCSR761DLU
	Figure2		C	MCF-7	H3K27me3 BIND&MODIFY vs ChIP Benchmark vs free pA-EcoGII	This Study
	Figure2		D-E	4T1	BIND&MODIFYCTCF dose, IgG control	This Study
	Figure3	H3K27 centromere	A-B	MCF-7		This Study	ENCSR761DLU
	Figure4	H3K27 single molecule		MCF-7	H3K27me3 BIND&MODIFY vs RNA-seq Benchmark	This Study	GSE71862
	Figure5	H3K27 enhancer-promotor		MCF-7	H3K27me3 BIND&MODIFY Long Distance Interaction	This Study	ENCSR761DLU	GSE71862	GSE66733
	Sfigure1	Data training	A-B	MCF-7	MCF-7 no modification/full modification control	This Study
			CDEFG		lambda DNA, no treatment, dam treated, M.EcoGII treated, pA-M.EcoGII treated	This Study
	Sfigure2	Adenine motif genome distribution	A	MCF-7	H3K27me3 BIND&MODIFY	This Study
	Sfigure3	H3K27 parameter, cutoff	A-B	MCF-7	H3K27me3 BIND&MODIFY, Rep1&Rep2	This Study
	Sfigure4	H3K27 genome browser		MCF-7	H3K27me3 BIND&MODIFY vs ChIP vs IgG	This Study	ENCSR761DLU
	Sfigure5	m6A base calling, means, variance	A	MCF-7	H3K27me3 BIND&MODIFY	This Study
	Sfigure6	H3K27 retrotransposon		MCF-7	H3K27me3 BIND&MODIFY vs ChIP	This Study	ENCSR761DLU
	Sfigure7	H3K27 phasing paternal maternal		MCF-7	H3K27me3 BIND&MODIFY	This Study
	Sfigure8	H3K27 single molecule-more		MCF-7	H3K27me3 BIND&MODIFY vs ChIP	This Study	ENCSR761DLU
	Sfigure9	H3K27 enhancer-promotor-2		MCF-7	H3K27me3 BIND&MODIFY vs RNA-seq vs HiC	This Study	GSE71862	GSE66733
	Sfigure10	H3K27me3 vs 5mC correlation		MCF-7	H3K27me3 BIND&MODIFY vs WGBS	This Study	GSM3526804
	Sfigure11	H3K4me3		HeLa	H3K4me3 BIND&MODIFY vs ChIP vs RNA-seq	This Study	GSE86661	GSM733682
	Sfigure12	CTCF genome browser		4T1	CTCF BIND&MODIFY dose, IgG control	This Study
	Sfigure13	CTCF Sequencing depth		HeLa	CTCF sequencing depth	This Study
	Sfigure14	CTCF-ChIP benchmark		HeLa	CTCF BIND&MODIFY vs ChIP	This Study	ENCSR000DUB
	Sfigure15	CTCF single molecule		MCF-7	CTCF BIND&MODIFY Single Molecule	This Study
	Sfigure16	CTCF enhancer-promotor		MCF-7	CTCF BIND&MODIFY Long Distance Interaction	This Study	ENCSR761DLU	GSE71862	GSE66733
	Sfigure17	CTCF Hi-C		HeLa	CTCF BIND&MODIFY proximate interaction	This Study	4DNFIKKZD99T
	Sfigure18	Single molecule method		NA	Cartoon for Single molecule heterogeneity	This Study
	Sfigure19	CTCF experiment optimization		HeLa	CTCF BIND&MODIFY	This Study
	Sfigure20	SDS treatment increases labeling efficiency		HeLa	SDS treatment followed by DpnI digestion	This Study

## Sheet: External Data Sets
	Description	External Data Sets	DOI	Citation
	MCF-7 H3K27me3 ChIP-Seq	ENCSR761DLU	https://doi.org/doi:10.17989%2FENCSR761DLU
	MCF-7 CTCF ChIP-Seq	ENCSR000DMR	https://doi.org/doi:10.17989%2FENCSR000DMR
	MCF-7 RNA-seq	GSE71862	https://www.ncbi.nlm.nih.gov/geo/query/acc.cgi?acc=GSE71862	https://pubmed.ncbi.nlm.nih.gov/26415882/
	MCF-7 Hi-C	GSE66733	https://www.ncbi.nlm.nih.gov/geo/query/acc.cgi?acc=GSE66733
	MCF-7 WGBS	GSM3526804	https://www.ncbi.nlm.nih.gov/geo/query/acc.cgi?acc=GSM3526804
	HeLa CTCF ChIP-seq	ENCSR000DUB	https://www.encodeproject.org/experiments/ENCSR000DUB/
	HeLa H3K4me3 ChIP-seq	GSM733682	https://www.ncbi.nlm.nih.gov/geo/query/acc.cgi?acc=GSM733682
	HeLa RNA-seq	GSE86661	https://www.ncbi.nlm.nih.gov/geo/query/acc.cgi?acc=GSE86661
	HeLa HiC	4DNFIKKZD99T	https://data.4dnucleome.org/files-processed/4DNFIKKZD99T/
